# Supplementary material for: Proteomic analyses of male contributions to honey bee sperm storage and mating
Source: Insect Mol Biol. 2006 Oct 1;15(5):541–9. doi: 10.1111/j.1365-2583.2006.00674.x (PMC1847503; doi:10.1111/j.1365-2583.2006.00674.x)
Supplement: Supplementary table [file imb0015-0541-ts1.xls]

## Sheet: Sheet1
		Above threshold		Below threshold - ns			Missing information
		Mixed sample		Spectra not interpretable
			Protein	Protein	Protein	Protein	Protein	Protein	Protein
Gel	Spot	prot_desc	threshold	score	Expectation	mass	match	coverage	length
A	1	GB11965	59	158	7.4e-12	125948	31	30.7	1100
A	2	GB10710	gnl|Amel|GB18538-PA",168,59,7.4e-013,,37,,,2,842.51,841.50,841.51,-0.01,572,578,1,R"		TRITVPR	F
A	3	GB18538	gnl|Amel|GB10710-PA",207,59,9.3e-017,,37,,,6,895.43,894.42,894.42,0.00,377,384,0,R"		GNYDSALR	A
A	4	GB18538	gnl|Amel|GB10710-PA",252,59,2.9e-021,,43,,,6,895.44,894.43,894.42,0.01,377,384,0,R"		GNYDSALR	A
A	5	GB18538	gnl|Amel|GB10710-PA",226,59,1.2e-018,,41,,,4,895.43,894.43,894.42,0.01,377,384,0,R"		GNYDSALR	A
A	6	GB14141	59	111	3.7e-07	98457	19	25.7	899
A	7	GB11965	59	170	4.7e-13	175257	34	23.4	1526
A	8	GB11965	59	193	2.3e-15	175257	34	23.6	1526
A	9	GB10989	59	92	3.2e-05	68330	18	30.8	616
A	10	GB14852	59	134	1.9e-09	68230	19	38	616
A	11	GB19860	59	135	1.5e-09	75357	17	31.3	687
A	12	GB17439	59	104	1.9e-06	72416	16	36	661
A	13	GB11987	59	83	0.00021	51404	13	32.7	456
A	14	GB14311	59	84	0.00021	105494	26	23	933
A	15	GB13058	59	71	0.0037	68596	16	27	627
A	16	GB16951	59	83	0.00025	59661	18	35.8	536
A	17	GB18969	59	99	6.6e-06	60375	16	36	570
A	18	GB10514	59	176	1.2e-13	49933	23	48.9	450
A	19	GB10514	59	91	4.2e-05	49933	14	38.9	450
A	20	GB85302	59	47	1	7767	5	80.6	67
A	21	GB16905	59	126	1.2e-08	51793	26	50.9	470
A	22	GB16905	59	117	9.3e-08	51793	15	39.8	470
A	23	GB15171	gnl|Amel|GB14791-PA",265,59,1.5e-022,,36,,,3,867.49,866.48,866.48,0.00,504,510,0,K"		EFLAHIR	T	Pyro-glu (N-term E)
A	24	GB15171	59	151	3.7e-11	51715	21	53.5	477
A	25	GB90274	59	34	18	4191	3	91.7	36
A	26	GB17626	59	119	5.9e-08	54490	16	41.2	507
A	27	GB92538	59	94	1.9e-05	51739	15	36.9	477
A	28	GB19171	gnl|Amel|GB13049-PA",239,59,5.9e-020,,37,,,2,862.45,861.44,861.43,0.01,22,28,0,R"		DFISQPR	L
A	29	GB13049	59	92	3.2e-05	49724	16	31.5	444
A	30	GB10275	gnl|Amel|GB11920-PA",256,59,1.2e-021,,31,,,1,1028.52,1027.51,1027.51,-0.00,296,304,0,K"		TAVCDIPPR	G	Carbamidomethyl (C)
A	31	GB13596	59	189	5.9e-15	55096	27	53.7	516
A	32	GB12741	59	148	7.4e-11	55650	21	40.4	510
A	33	GB10485	59	76	0.0011	50399	11	27.5	429
A	34	GB15039	59	92	2.7e-05	35689	13	55	329
A	35	GB17864	59	117	9.3e-08	52769	13	40.1	481
A	36	GB17864	59	111	3.7e-07	52769	12	34.3	481
A	37
A	38	GB18764	59	43	2.5	48955	8	24.2	425
A	39	GB19387	59	144	1.9e-10	49611	26	51.9	445
A	40	GB11385	59	114	1.9e-07	53315	18	34.2	477
A	41	GB93680	59	28	68	4703	2	36.6	41
A	42	Group7_01.26	59	41	3.9	87064	12	20.2	747
A	42
A	43	GB10139	59	103	2.3e-06	41237	13	37.1	369
A	44	GB15463	59	100	4.7e-06	41103	19	48.5	369
A	44	GB15463	59	120	4.7e-08	41103	20	54.2	369
A	44	GB15463	59	127	9.3e-09	41103	19	55	369
A	45	GB15463	59	54	0.19	41103	13	40.4	369
A	45	GB15463	59	68	0.0072	41103	12	35.2	369
A	45	GB15463	59	71	0.0036	41103	10	33.1	369
A	45	GB15463	59	78	0.00078	41103	11	38.2	369
A	46	GB10973	59	260	4.7e-22	39967	21	54.4	355
A	47	Group1_17.1	59	72	0.0032	55506	13	23.4	482
A	48	GB10939	59	171	3.7e-13	32137	21	58.5	284
A	49	GB14798	59	57	0.087	35861	6	24.3	333
A	49	GB14798	59	63	0.025	35861	7	26.4	333
A	50	GB19030	59	105	1.5e-06	36360	13	45	318
A	51	GB18109	59	100	4.9e-06	36059	10	42.1	318
A	52	GB18109	59	130	4.7e-09	36059	11	47.2	318
A	53	GB18109	59	51	0.38	36059	6	21.7	318
A	53	GB18109	59	62	0.029	36059	6	20.8	318
A	54	GB18293	59	146	1.2e-10	39694	13	47.9	359
A	55	GB16448	59	218	7.4e-18	32272	18	60.7	290
A	56	GB17238	59	88	7.9e-05	36298	13	44.2	335
A	57	GB14018	59	161	3.7e-12	31651	20	53.1	286
A	58	GB13399	59	88	8.3e-05	23531	9	31	213
A	59	GB16882	59	44	1.9	35357	7	29.7	333
A	60	GB15171	59	97	1e-05	51715	11	33.5	477
A	61	GB18647	59	119	5.9e-08	29992	11	49.1	271
A	62	GB15718	59	81	0.00039	21240	6	33	188
A	63	GB10498	59	63	0.026	25118	7	43.6	220
A	64	GB92659	59	49	0.62	17689	5	22.9	157
A	65	GB19380	59	56	0.13	21773	6	32.5	194
A	66		calreticulin (Am)
A	67	GB15052	59	63	0.025	28973	7	30.7	254
A	68	GB15561	59	140	4.7e-10	44866	13	37.2	409
A	69	GB85302	59	34	19	7767	3	62.7	67
A	70	GB19460	59	123	2.3e-08	39576	12	45.8	365
A	71	GB15662	59	57	0.085	28078	5	25.8	252
A	72	GB15171	59	99	6e-06	40329	12	42.8	362
A	73	GB95713	59	37	8.7	4162	4	100	37
A	74
A	75
A	76
A	77	GB18917	59	79	0.00066	16821	10	60.8	148
A	78	GB18917	59	87	0.0001	16821	10	60.8	148
A	79	GB10133	59	92	3.2e-05	15624	7	59.9	152
A	80
A	81	GB14018	59	67	0.0087	31651	10	37.1	286
A	82
A	83	Group16_3.59	59	37	9.1	23764	4	24.9	213
A	84	GB14339	59	50	0.48	22507	7	36.2	199
A	85	GB10972	59	43	2.2	27151	7	23.6	242
A	86	Group10_10.81	59	32	32	39563	5	22.3	346
A	87
A	88
A	89
A	90	Group10_10.81	59	35	14	39563	5	19.9	346
B	1
B	2
B	3
B	4
B	5
B	6
B	7
B	8	GB14311	59	106	1.2e-06	105494	27	24.1	933
B	9
B	10	GB10514	59	57	0.095	49933	11	31.8	450
B	11	GB10514	gnl|Amel|GB10122-PA",175,59,1.5e-013,,29,,,5,903.42,902.41,902.42,-0.01,395,401,0,K"		FDLMYAK	R	Oxidation (M)
B	12	GB10122	gnl|Amel|GB10514-PA",148,59,7.4e-011,,24,,,9,1039.59,1038.59,1038.59,0.00,310,318,0,R"		YLTVAAVFR	G
B	13	GB10514	59	94	1.9e-05	49933	12	32.9	450
B	14	Group1_23.99	59	41	3.5	38931	6	22.5	342
B	15
B	16	GB14501	59	73	0.0022	58947	13	24.9	511
B	17	GB14501	gnl|Amel|GB16905-PA",180,59,4.7e-014,,27,,,3,856.51,855.51,855.52,-0.01,401,407,0,K"		NLQLIQK	A
B	18	GB16905	59	134	1.9e-09	51793	17	43.6	470
B	19	GB16905	59	123	2.3e-08	51793	16	41.5	470
B	20	GB16905	59	137	9.3e-10	51793	17	43.6	470
B	21	GB10122	59	163	2.3e-12	49899	15	31.5	447
B	22	GB10122	59	185	1.5e-14	49899	21	46.3	447
B	23	GB10122	59	89	5.4e-05	49899	13	32.7	447
B	24	Group1_28.13	59	40	4.5	11742	4	43.9	107
B	25
B	26	GB17626	59	75	0.0015	54490	12	30.6	507
B	27	GB15039	59	42	2.9	35689	8	32.8	329
B	28	GB15039	59	121	3.7e-08	35689	12	52.6	329
B	29	GB15171	gnl|Amel|GB15039-PA",164,59,1.9e-012,,24,,,8,1038.60,1037.59,1037.59,0.00,280,287,0,K"		NLYLQFIK	E
B	30	GB15171	59	122	2.9e-08	51715	17	49.1	477
B	31	GB15171	59	142	2.9e-10	51715	16	46.3	477
B	32	GB16546	59	159	5.9e-12	55060	18	48.5	507
B	33	GB16905	59	103	2.3e-06	51793	14	37.4	470
B	34	GB17864	59	81	0.00042	52769	9	28.7	481
B	35	GB14517	59	67	0.0089	53548	10	21.6	468
B	36	GB17864	59	80	0.00044	52769	14	36	481
B	37	GB15172	59	58	0.076	64205	10	21.8	591
B	38	GB10485	59	178	7.4e-14	50399	25	60.1	429
B	39	GB19387	59	70	0.005	49611	10	33.7	445
B	40	GB12546	59	84	0.00021	45360	14	33.8	388
B	41	GB12546	59	105	1.5e-06	45360	14	27.8	388
B	42	GB12546	59	108	7.4e-07	45360	16	32.5	388
B	43	GB15550	59	134	1.9e-09	43358	17	50.4	377
B	44	GB15550	59	219	5.9e-18	43358	22	59.7	377
B	45	GB15463	59	113	2.3e-07	41103	17	53.4	369
B	46	GB15463	59	79	0.00064	41103	11	36.6	369
B	47	GB15463	59	105	1.5e-06	41103	16	50.4	369
B	48	GB15463	59	39	5.4	41103	8	28.2	369
B	49	GB90790	59	34	21	4848	2	80.4	46
B	50	Group5_10.15	59	44	1.8	15256	5	47.4	135
B	51
B	52
B	53	Group7_06.2	59	36	12	13413	3	31	116
B	54
B	55	GB10973	59	133	2.3e-09	39967	16	42.8	355
B	56	GB15561	59	123	2.3e-08	44866	14	37.9	409
B	57	GB18109	59	56	0.13	36059	6	21.1	318
B	58	GB18109	59	95	1.4e-05	36059	12	50.6	318
B	59	GB18109	59	90	5.1e-05	36059	10	39.3	318
B	60
B	61	GB18293	59	99	5.9e-06	39694	11	35.7	359
B	62	GB18293	59	74	0.0018	39694	9	30.9	359
B	63	GB14018	59	135	1.5e-09	31651	15	48.6	286
B	64	GB14018	59	80	0.00051	31651	8	31.5	286
B	65	GB13866	59	57	0.1	29171	10	35.3	252
B	66	GB15171	59	68	0.0079	51715	11	33.5	477
B	67	GB15171	59	91	3.5e-05	40329	12	40.6	362
B	68	GB94474	59	42	2.9	28285	9	31.3	246
B	69	GB15171	59	93	2.2e-05	51715	12	33.5	477
B	70	GB16738	59	84	0.0002	28950	11	45.5	266
B	71	GB16738	59	58	0.079	28950	10	44	266
B	72	GB17473	59	131	3.7e-09	24182	12	60.1	223
B	73	GB17473	59	143	2.3e-10	24182	15	66.4	223
B	74	GB16905	59	65	0.014	51793	9	21.7	470
B	75	Group15_1.73	59	44	1.7	40329	5	21.3	362
B	76	Group15_1.73	59	46	1.2	40329	7	23.8	362
B	77
B	78
B	79	GB17780	59	39	5.4	23508	6	26.2	202
B	80	GB11769	59	81	0.00037	21865	10	55.2	192
B	81	GB12716	59	65	0.016	24165	7	29	214
B	82	GB17473	59	98	6.9e-06	24182	9	45.7	223
B	83	GB16738	59	49	0.64	28950	9	37.2	266
B	84	GB88002	59	34	18	1995	2	82.4	17
B	85	GB13058	59	54	0.2	68596	9	18.5	627
B	86	GB14018	59	38	7.6	31651	5	22	286
B	87
B	88	GB14311	59	46	1.2	105494	11	9.1	933
B	89	GB97640	59	31	40	9765	3	27.4	84
B	90	GB18752	59	41	3.9	17284	5	43.9	148
C	1				58	59	0.068	65455	12
C	2	GB85302	59	32	31	7767	3	62.7	67
C	3	GB13058	59	100	4.7e-06	68596	17	33.5	627
C	4	GB14501	59	97	8.9e-06	58947	18	34.1	511
C	5	GB14501	gnl|Amel|GB16905-PA",141,59,3.7e-010,,29,,,2,856.53,855.52,855.52,0.00,401,407,0,K"		NLQLIQK	A
C	6	GB16905	59	138	7.4e-10	51793	19	48.9	470
C	7	GB10122	59	59	0.064	49899	9	25.7	447
C	8	GB15079	59	147	9.3e-11	61603	25	46.3	553
C	9	GB15079	59	141	3.7e-10	61603	21	36	553
C	10	GB10122	59	74	0.002	49899	12	27.3	447
C	11	GB16905	59	142	2.9e-10	51793	20	48.1	470
C	12
C	13	GB16905	59	104	1.9e-06	51793	16	42.3	470
C	14	GB15171	gnl|Amel|GB15039-PA",209,59,5.9e-017,,26,,,4,1038.60,1037.59,1037.59,0.00,280,287,0,K"		NLYLQFIK	E
C	15	GB15171	gnl|Amel|GB15039-PA",214,59,1.9e-017,,29,,,2,1038.60,1037.59,1037.59,-0.00,280,287,0,K"		NLYLQFIK	E
C	16	GB15171	59	167	9.3e-13	51715	22	53.7	477
C	17	GB15039	59	112	2.9e-07	35689	15	58.1	329
C	18	GB15171	59	129	5.9e-09	51715	17	49.1	477
C	19
C	20	GB16546	59	106	1.2e-06	55060	19	40	507
C	21	GB16905	gnl|Amel|GB15171-PA",219,59,5.9e-018,,30,,,9,962.58,961.57,961.57,-0.00,35,42,1,R"		EPLQPLKR	C	Pyro-glu (N-term E)
C	22
C	23	GB16905	59	91	3.5e-05	51793	16	40	470
C	24	GB16905	gnl|Amel|GB15172-PA",152,59,2.9e-011,,28,,,4,868.54,867.53,867.54,-0.01,205,212,0,R"		VLLPGLEK	L
C	25	GB11512	59	62	0.029	43690	11	27.5	363
C	26	GB14517	gnl|Amel|GB17864-PA",194,59,1.9e-015,,26,,,3,942.43,941.43,941.43,-0.00,84,91,0,R"		AMTDYGIR	S	Oxidation (M)
C	27	GB17864	59	158	7.4e-12	52769	16	47	481
C	28	GB17864	59	42	3	52769	6	16.2	481
C	29	GB11056	59	108	7.4e-07	53459	14	31.6	488
C	30	GB15463	59	169	5.9e-13	41103	21	58.8	369
C	31	GB15463	59	66	0.013	41103	10	33.9	369
C	32	GB15463	59	89	6.6e-05	41103	13	42	369
C	33	GB86242	59	30	47	8850	3	40	80
C	34	GroupUn_258.3	59	30	46	13046	3	34.5	110
C	35	GB14798	59	62	0.03	35861	5	19.5	333
C	36	GB15561	59	74	0.002	44866	8	21.3	409
C	37	GB15561	59	107	9.3e-07	44866	18	45.2	409
C	38	GB18109	59	92	2.9e-05	36059	9	33.3	318
C	39
C	40
C	41
C	42	Group15_1.73	59	41	4	40329	5	19.3	362
C	43	GB15171	59	47	1	51715	8	23.5	477
C	44	GB18752	59	75	0.0015	17284	7	54.7	148
C	45	GB15171	59	77	0.001	51715	12	30.8	477
C	46	GB16738	59	63	0.025	28950	10	39.1	266
C	47	GB16738	59	99	6e-06	28950	16	52.6	266
C	48	GB15052	59	97	8.7e-06	28973	12	40.9	254
C	49	GB17473	59	188	7.4e-15	24182	16	75.8	223
C	50	GB14399	59	72	0.0033	35431	8	36.2	312
C	51	GB10467	59	141	3.7e-10	48019	19	40.6	429
C	52	GB94474	59	49	0.57	28285	9	34.1	246
C	53	GB12573	59	55	0.14	51897	10	25.5	462
C	54	GB16738	59	74	0.002	28950	10	39.1	266
